# Supplementary material for: Viola: a structural variant signature extractor with user-defined classifications
Source: Bioinformatics. 2021 Sep 17;38(2):540–2. doi: 10.1093/bioinformatics/btab662 (PMC8723148; doi:10.1093/bioinformatics/btab662)
Supplement: btab662_Supplementary_Data [file btab662_supplementary_data.zip]

Archive with 3 entries (3 files):
- revised_supplementary_pubr.docx
- revised_supplementary_pubr.pdf
- supplementary_data1.zip
